# Supplementary material for: Integrated Transcriptomics and Network Pharmacology Reveal the Mechanism of Poplar-Type Propolis on the Mouse Mastitis Model
Source: Nutrients. 2025 Nov 25;17(23):3683. doi: 10.3390/nu17233683 (PMC12694020; doi:10.3390/nu17233683)
Supplement: Supplementary file 1 [file nutrients-17-03683-s001.zip]

Archive with 9 entries (8 files):
- supplementary materials/
- supplementary materials/.DS_Store
- __MACOSX/supplementary materials/._.DS_Store
- supplementary materials/Supplementary Table S2  Top KEGG enrichment pathways in LPS vs. CK and EECP vs. LPS groups.xlsx
- __MACOSX/supplementary materials/._Supplementary Table S2  Top KEGG enrichment pathways in LPS vs. CK and EECP vs. LPS groups.xlsx
- supplementary materials/Supplementary Table S3 882 co-expressed DEGs between the LPS vs. CK_up and EECP vs. LPS_down groups.xlsx
- __MACOSX/supplementary materials/._Supplementary Table S3 882 co-expressed DEGs between the LPS vs. CK_up and EECP vs. LPS_down groups.xlsx
- supplementary materials/Supplementary Table S1  36 potential targets at the intersection of the EECP targets and mastitis-related genes.xlsx
- __MACOSX/supplementary materials/._Supplementary Table S1  36 potential targets at the intersection of the EECP targets and mastitis-related genes.xlsx
