# Supplementary material for: Integrated Transcriptomics and Network Pharmacology Reveal the Mechanism of Poplar-Type Propolis on the Mouse Mastitis Model
Source: Nutrients. 2025 Nov 25;17(23):3683. doi: 10.3390/nu17233683 (PMC12694020; doi:10.3390/nu17233683)
Supplement: Supplementary file 1 [file nutrients-17-03683-s001.zip › supplementary materials/Supplementary Table S2 Top KEGG enrichment pathways in LPS vs. CK and EECP vs. LPS groups.xlsx]

## Sheet: LPS VS CK_UP
KEGGID	Description	GeneRatio	BgRatio	pvalue	padj	geneID	geneName	keggID	Count
mmu04060	Cytokine-cytokine receptor interaction	93/1298	235/7941	4.04242e-18	1.32187e-15	18414/14825/12985/12986/16176/215257/66102/21938/16190/21803/20310/16164/16155/16181/16178/16878/21933/242700/12768/16324/20304/245527/20296/12804/16172/15980/50498/57890/15975/12168/20311/20302/330122/23886/16175/20308/20297/12982/20312/27279/20305/16193/16159/14102/16188/20306/20303/17082/18413/12977/54448/21942/16994/21926/56744/12984/16323/15945/12765/16177/12774/11479/118567924/16153/77125/3…	Osmr/Cxcl1/Csf3/Csf3r/Il1b/Il1f9/Cxcl16/Tnfrsf1b/Il4ra/Tgfb1/Cxcl2/Il13ra1/Il10rb/Il1rn/Il1r2/Lif/Tnfrsf10b/Ifnlr1/Ccr1/Inhbb/Ccl5/Eda2r/Ccl2/Cntfr/Il17ra/Ifngr2/Ebi3/Il17re/Ifnar1/Bmpr2/Cxcl5/Ccl3/Cxcl3/Gdf15/Il1a/Ccl9/Ccl20/Csf2ra/Cx3cl1/Tnfrsf12a/Ccl6/Il6/Il12a/Fas/Il3ra/Ccl7/Ccl4/Il1rl1/Osm/Csf1/Il1f6/Tnfrsf9/Ltb/Tnf/Pf4/Csf2rb2/Inhba/Cxcl10/Cxcr2/Il1r1/Ccr5/Acvr1b/LOC118567924/Il10/Il33/Relt…	mmu:18414/mmu:14825/mmu:12985/mmu:12986/mmu:16176/mmu:215257/mmu:66102/mmu:21938/mmu:16190/mmu:21803/mmu:20310/mmu:16164/mmu:16155/mmu:16181/mmu:16178/mmu:16878/mmu:21933/mmu:242700/mmu:12768/mmu:16324/mmu:20304/mmu:245527/mmu:20296/mmu:12804/mmu:16172/mmu:15980/mmu:50498/mmu:57890/mmu:15975/mmu:12168/mmu:20311/mmu:20302/mmu:330122/mmu:23886/mmu:16175/mmu:20308/mmu:20297/mmu:12982/mmu:20312/mmu:2…	93
mmu04657	IL-17 signaling pathway	40/1298	89/7941	1.7574e-10	8.20955e-09	20201/20202/14825/12985/16176/16819/21929/56489/20310/17392/20296/19225/18033/26415/18035/16172/57890/20311/16476/330122/50772/15519/20297/19697/14281/17395/16193/14283/20306/14282/15516/21926/15945/12608/544800/20293/19094/545508/234836/56069	S100a8/S100a9/Cxcl1/Csf3/Il1b/Lcn2/Tnfaip3/Ikbke/Cxcl2/Mmp3/Ccl2/Ptgs2/Nfkb1/Mapk13/Nfkbia/Il17ra/Il17re/Cxcl5/Jun/Cxcl3/Mapk6/Hsp90aa1/Ccl20/Rela/Fos/Mmp9/Il6/Fosl1/Ccl7/Fosb/Hsp90ab1/Tnf/Cxcl10/Cebpb/Gm12346/Ccl12/Mapk11/Gm5844/Il17c/Il17b	mmu:20201/mmu:20202/mmu:14825/mmu:12985/mmu:16176/mmu:16819/mmu:21929/mmu:56489/mmu:20310/mmu:17392/mmu:20296/mmu:19225/mmu:18033/mmu:26415/mmu:18035/mmu:16172/mmu:57890/mmu:20311/mmu:16476/mmu:330122/mmu:50772/mmu:15519/mmu:20297/mmu:19697/mmu:14281/mmu:17395/mmu:16193/mmu:14283/mmu:20306/mmu:14282/mmu:15516/mmu:21926/mmu:15945/mmu:12608/mmu:15519/mmu:20293/mmu:19094/mmu:15519/mmu:234836/mmu:560…	40
mmu04621	NOD-like receptor signaling pathway	62/1298	177/7941	7.29334e-10	2.98115e-08	14825/13057/246727/17874/16176/21929/12048/56489/20310/14469/20304/20296/11796/14468/18033/26415/216799/18035/56532/15951/15975/18036/16476/330122/67955/54483/15519/19697/12363/22166/16193/192656/12796/13058/17948/71914/12362/15516/22368/21926/69146/28240/229898/19200/54123/378425/544800/332579/16173/246728/20293/19094/244332/383619/17952/545508/667105/18796/17951/268973/106512/637515	Cxcl1/Cyba/Oas3/Myd88/Il1b/Tnfaip3/Bcl2l1/Ikbke/Cxcl2/Gbp2/Ccl5/Ccl2/Birc3/Gbp2b/Nfkb1/Mapk13/Nlrp3/Nfkbia/Ripk3/Ifi204/Ifnar1/Nfkbib/Jun/Cxcl3/Sugt1/Mefv/Hsp90aa1/Rela/Casp4/Txn1/Il6/Ripk2/Camp/Cybb/Naip2/Antxr2/Casp1/Hsp90ab1/Trpv2/Tnf/Gsdmd/Trpm2/Gbp5/Pstpip1/Irf7/Nlrp12/Gm12346/Card9/Il18/Oas2/Ccl12/Mapk11/Defb14/Aim2/Naip6/Gm5844/Gm8459/Plcb2/Naip5/Nlrc4/Gpsm3/Nlrp1b	mmu:14825/mmu:13057/mmu:246727/mmu:17874/mmu:16176/mmu:21929/mmu:12048/mmu:56489/mmu:20310/mmu:14469/mmu:20304/mmu:20296/mmu:11796/mmu:14468/mmu:18033/mmu:26415/mmu:216799/mmu:18035/mmu:56532/mmu:15951/mmu:15975/mmu:18036/mmu:16476/mmu:330122/mmu:67955/mmu:54483/mmu:15519/mmu:19697/mmu:12363/mmu:22166/mmu:16193/mmu:192656/mmu:12796/mmu:13058/mmu:17948/mmu:71914/mmu:12362/mmu:15516/mmu:22368/mmu:2…	62
mmu04668	TNF signaling pathway	46/1298	120/7941	4.60194e-09	1.36803e-07	14825/12702/16477/12051/16176/21929/26410/15894/21938/20310/16878/20304/17392/20296/11796/19225/18033/26415/18035/56532/56613/12369/17387/20311/16476/330122/20297/19697/14281/17395/20312/53859/16449/16193/14102/13614/20339/16362/12977/21926/15945/12608/18707/74568/20293/19094	Cxcl1/Socs3/Junb/Bcl3/Il1b/Tnfaip3/Map3k8/Icam1/Tnfrsf1b/Cxcl2/Lif/Ccl5/Mmp3/Ccl2/Birc3/Ptgs2/Nfkb1/Mapk13/Nfkbia/Ripk3/Rps6ka4/Casp7/Mmp14/Cxcl5/Jun/Cxcl3/Ccl20/Rela/Fos/Mmp9/Cx3cl1/Map3k14/Jag1/Il6/Fas/Edn1/Sele/Irf1/Csf1/Tnf/Cxcl10/Cebpb/Pik3cd/Mlkl/Ccl12/Mapk11	mmu:14825/mmu:12702/mmu:16477/mmu:12051/mmu:16176/mmu:21929/mmu:26410/mmu:15894/mmu:21938/mmu:20310/mmu:16878/mmu:20304/mmu:17392/mmu:20296/mmu:11796/mmu:19225/mmu:18033/mmu:26415/mmu:18035/mmu:56532/mmu:56613/mmu:12369/mmu:17387/mmu:20311/mmu:16476/mmu:330122/mmu:20297/mmu:19697/mmu:14281/mmu:17395/mmu:20312/mmu:53859/mmu:16449/mmu:16193/mmu:14102/mmu:13614/mmu:20339/mmu:16362/mmu:12977/mmu:2192…	46
mmu04062	Chemokine signaling pathway	61/1298	184/7941	1.13573e-08	2.65275e-07	14825/320207/14678/20848/170758/66102/20310/14191/15162/12768/20304/17969/18176/20296/19229/18033/14701/18035/19303/18036/20311/20302/330122/17096/20308/20297/19697/20312/18762/20305/22324/20306/20303/14710/216869/19354/56744/15945/12765/18707/16452/12774/234779/118567924/18751/16453/22376/104709/14773/30955/94176/57257/227288/20293/12772/56221/18796/12767/115490142/57349/20307	Cxcl1/Pik3r5/Gnai2/Stat3/Rac3/Cxcl16/Cxcl2/Fgr/Hck/Ccr1/Ccl5/Ncf1/Nras/Ccl2/Ptk2b/Nfkb1/Gng12/Nfkbia/Pxn/Nfkbib/Cxcl5/Ccl3/Cxcl3/Lyn/Ccl9/Ccl20/Rela/Cx3cl1/Prkcz/Ccl6/Vav1/Ccl7/Ccl4/Gngt2/Arrb2/Rac2/Pf4/Cxcl10/Cxcr2/Pik3cd/Jak2/Ccr5/Plcg2/LOC118567924/Prkcb/Jak3/Was/Pik3r6/Grk5/Pik3cg/Dock2/Vav3/Cxcr1/Ccl12/Ccr2/Ccl24/Plcb2/Cxcr4/LOC115490142/Ppbp/Ccl8	mmu:14825/mmu:320207/mmu:14678/mmu:20848/mmu:170758/mmu:66102/mmu:20310/mmu:14191/mmu:15162/mmu:12768/mmu:20304/mmu:17969/mmu:18176/mmu:20296/mmu:19229/mmu:18033/mmu:14701/mmu:18035/mmu:19303/mmu:18036/mmu:20311/mmu:20302/mmu:330122/mmu:17096/mmu:20308/mmu:20297/mmu:19697/mmu:20312/mmu:18762/mmu:20305/mmu:22324/mmu:20306/mmu:20303/mmu:14710/mmu:216869/mmu:19354/mmu:56744/mmu:15945/mmu:12765/mmu:1…	61
mmu04064	NF-kappa B signaling pathway	36/1298	103/7941	2.90992e-06	3.96476e-05	14825/12475/17873/17874/16176/21929/15894/12048/18034/20310/13197/245527/11796/19225/18033/18035/330122/17096/19697/53859/12044/20303/19698/12045/16994/21926/16177/234779/12047/170720/20963/18751/12229/225471/57913/50930	Cxcl1/Cd14/Gadd45b/Myd88/Il1b/Tnfaip3/Icam1/Bcl2l1/Nfkb2/Cxcl2/Gadd45a/Eda2r/Birc3/Ptgs2/Nfkb1/Nfkbia/Cxcl3/Lyn/Rela/Map3k14/Bcl2a1a/Ccl4/Relb/Bcl2a1b/Ltb/Tnf/Il1r1/Plcg2/Bcl2a1d/Card14/Syk/Prkcb/Btk/Ticam2/Pidd1/Tnfsf14	mmu:14825/mmu:12475/mmu:17873/mmu:17874/mmu:16176/mmu:21929/mmu:15894/mmu:12048/mmu:18034/mmu:20310/mmu:13197/mmu:245527/mmu:11796/mmu:19225/mmu:18033/mmu:18035/mmu:330122/mmu:17096/mmu:19697/mmu:53859/mmu:12044/mmu:20303/mmu:19698/mmu:12045/mmu:16994/mmu:21926/mmu:16177/mmu:234779/mmu:12047/mmu:170720/mmu:20963/mmu:18751/mmu:12229/mmu:225471/mmu:57913/mmu:50930	36
mmu04630	JAK-STAT signaling pathway	44/1298	146/7941	2.04176e-05	0.00018546	18414/12702/12985/12575/12986/20848/12048/16190/16164/12703/16155/16878/242700/19255/12804/15980/15975/12982/16193/16159/18590/16188/18712/17210/19247/56468/18413/13649/15170/12984/18707/16452/17869/16153/16453/246779/16154/56708/83430/216233/71872/16165/16186/16196	Osmr/Socs3/Csf3/Cdkn1a/Csf3r/Stat3/Bcl2l1/Il4ra/Il13ra1/Socs1/Il10rb/Lif/Ifnlr1/Ptpn2/Cntfr/Ifngr2/Ifnar1/Csf2ra/Il6/Il12a/Pdgfa/Il3ra/Pim1/Mcl1/Ptpn11/Socs5/Osm/Egfr/Ptpn6/Csf2rb2/Pik3cd/Jak2/Myc/Il10/Jak3/Il27/Il10ra/Clcf1/Il23a/Socs2/Aox4/Il13ra2/Il2rg/Il7	mmu:18414/mmu:12702/mmu:12985/mmu:12575/mmu:12986/mmu:20848/mmu:12048/mmu:16190/mmu:16164/mmu:12703/mmu:16155/mmu:16878/mmu:242700/mmu:19255/mmu:12804/mmu:15980/mmu:15975/mmu:12982/mmu:16193/mmu:16159/mmu:18590/mmu:16188/mmu:18712/mmu:17210/mmu:19247/mmu:56468/mmu:18413/mmu:13649/mmu:15170/mmu:12984/mmu:18707/mmu:16452/mmu:17869/mmu:16153/mmu:16453/mmu:246779/mmu:16154/mmu:56708/mmu:83430/mmu:216…	44
mmu04620	Toll-like receptor signaling pathway	29/1298	91/7941	0.000176198	0.00119216	12475/17874/16176/26410/56489/20304/18033/26415/18035/15975/16476/20302/19697/14281/16193/16159/20303/170744/21926/12519/15945/54123/18707/118567924/170743/81897/21897/19094/225471	Cd14/Myd88/Il1b/Map3k8/Ikbke/Ccl5/Nfkb1/Mapk13/Nfkbia/Ifnar1/Jun/Ccl3/Rela/Fos/Il6/Il12a/Ccl4/Tlr8/Tnf/Cd80/Cxcl10/Irf7/Pik3cd/LOC118567924/Tlr7/Tlr9/Tlr1/Mapk11/Ticam2	mmu:12475/mmu:17874/mmu:16176/mmu:26410/mmu:56489/mmu:20304/mmu:18033/mmu:26415/mmu:18035/mmu:15975/mmu:16476/mmu:20302/mmu:19697/mmu:14281/mmu:16193/mmu:16159/mmu:20303/mmu:170744/mmu:21926/mmu:12519/mmu:15945/mmu:54123/mmu:18707/mmu:20302/mmu:170743/mmu:81897/mmu:21897/mmu:19094/mmu:225471	29
mmu04115	p53 signaling pathway	24/1298	87/7941	0.00537059	0.0250883	17873/12575/18787/66940/12048/12028/21933/21825/13197/55948/22059/12122/22401/230784/17246/11783/29870/14102/12450/58801/101056163/16009/57913/107831	Gadd45b/Cdkn1a/Serpine1/Shisa5/Bcl2l1/Bax/Tnfrsf10b/Thbs1/Gadd45a/Sfn/Trp53/Bid/Zmat3/Sesn2/Mdm2/Apaf1/Gtse1/Fas/Ccng1/Pmaip1/Gm7850/Igfbp3/Pidd1/Adgrb1	mmu:17873/mmu:12575/mmu:18787/mmu:66940/mmu:12048/mmu:12028/mmu:21933/mmu:21825/mmu:13197/mmu:55948/mmu:22059/mmu:12122/mmu:22401/mmu:230784/mmu:17246/mmu:11783/mmu:29870/mmu:14102/mmu:12450/mmu:58801/mmu:55948/mmu:16009/mmu:57913/mmu:107831	24

## Sheet: EECP VS LPS_DOWN
KEGGID	Description	GeneRatio	BgRatio	pvalue	padj	geneID	geneName	keggID	Count
mmu04060	Cytokine-cytokine receptor interaction	55/599	243/8137	1.74647e-14	5.41404e-12	12985/16193/330122/16190/12804/57914/20310/21933/245527/27279/56708/171095/16175/76527/16176/16178/21942/20311/17329/18413/15945/16188/23886/12775/16324/246779/16153/16323/20304/21944/17082/16164/215257/16154/21939/77125/12982/252837/12768/16181/20299/20303/12983/57349/16878/16159/16174/118567924/20302/56221/83430/12145/50498/21938/18049	Csf3/Il6/Cxcl3/Il4ra/Cntfr/Crlf2/Cxcl2/Tnfrsf10b/Eda2r/Tnfrsf12a/Clcf1/Il17rc/Il1a/Il34/Il1b/Il1r2/Tnfrsf9/Cxcl5/Cxcl9/Osm/Cxcl10/Il3ra/Gdf15/Ccr7/Inhbb/Il27/Il10/Inhba/Ccl5/Tnfsf12/Il1rl1/Il13ra1/Il1f9/Il10ra/Cd40/Il33/Csf2ra/Ackr4/Ccr1/Il1rn/Ccl22/Ccl4/Csf2rb/Ppbp/Lif/Il12a/Il18rap/LOC118567924/Ccl3/Ccl24/Il23a/Cxcr5/Ebi3/Tnfrsf1b/Ngf	mmu:12985/mmu:16193/mmu:330122/mmu:16190/mmu:12804/mmu:57914/mmu:20310/mmu:21933/mmu:245527/mmu:27279/mmu:56708/mmu:171095/mmu:16175/mmu:76527/mmu:16176/mmu:16178/mmu:21942/mmu:20311/mmu:17329/mmu:18413/mmu:15945/mmu:16188/mmu:23886/mmu:12775/mmu:16324/mmu:246779/mmu:16153/mmu:16323/mmu:20304/mmu:21944/mmu:17082/mmu:16164/mmu:215257/mmu:16154/mmu:21939/mmu:77125/mmu:12982/mmu:252837/mmu:12768/mmu…	55
mmu04657	IL-17 signaling pathway	20/599	90/8137	6.09058e-06	0.00015734	12985/16193/330122/19225/14283/20310/20201/171095/16176/12608/20311/16476/21929/15945/56489/20202/17386/17395/14282/545508	Csf3/Il6/Cxcl3/Ptgs2/Fosl1/Cxcl2/S100a8/Il17rc/Il1b/Cebpb/Cxcl5/Jun/Tnfaip3/Cxcl10/Ikbke/S100a9/Mmp13/Mmp9/Fosb/Gm5844	mmu:12985/mmu:16193/mmu:330122/mmu:19225/mmu:14283/mmu:20310/mmu:20201/mmu:171095/mmu:16176/mmu:12608/mmu:20311/mmu:16476/mmu:21929/mmu:15945/mmu:56489/mmu:20202/mmu:17386/mmu:17395/mmu:14282/mmu:15519	20
mmu04630	JAK-STAT signaling pathway	26/599	148/8137	2.48864e-05	0.000482174	12985/16193/12703/12575/12048/16190/12702/12804/57914/216233/18712/56708/17210/18590/18413/16188/246779/16153/111116/16164/16154/12982/12983/16878/16159/83430	Csf3/Il6/Socs1/Cdkn1a/Bcl2l1/Il4ra/Socs3/Cntfr/Crlf2/Socs2/Pim1/Clcf1/Mcl1/Pdgfa/Osm/Il3ra/Il27/Il10/Akt2-ps/Il13ra1/Il10ra/Csf2ra/Csf2rb/Lif/Il12a/Il23a	mmu:12985/mmu:16193/mmu:12703/mmu:12575/mmu:12048/mmu:16190/mmu:12702/mmu:12804/mmu:57914/mmu:216233/mmu:18712/mmu:56708/mmu:17210/mmu:18590/mmu:18413/mmu:16188/mmu:246779/mmu:16153/mmu:11652/mmu:16164/mmu:16154/mmu:12982/mmu:12983/mmu:16878/mmu:16159/mmu:83430	15
mmu04621	NOD-like receptor signaling pathway	29/599	180/8137	4.62822e-05	0.000797082	16193/330122/12048/246727/246728/18036/20310/229898/54123/15951/268749/16176/16476/21929/56489/216799/244332/100038464/20304/22368/71914/106512/23961/12796/69146/54483/545508/268973/19200	Il6/Cxcl3/Bcl2l1/Oas3/Oas2/Nfkbib/Cxcl2/Gbp5/Irf7/Ifi204/Rnf31/Il1b/Jun/Tnfaip3/Ikbke/Nlrp3/Defb14/Gm15441/Ccl5/Trpv2/Antxr2/Gpsm3/Oas1b/Camp/Gsdmd/Mefv/Gm5844/Nlrc4/Pstpip1	mmu:16193/mmu:330122/mmu:12048/mmu:246727/mmu:246728/mmu:18036/mmu:20310/mmu:229898/mmu:54123/mmu:15951/mmu:268749/mmu:16176/mmu:16476/mmu:21929/mmu:56489/mmu:216799/mmu:244332/mmu:56338/mmu:20304/mmu:22368/mmu:71914/mmu:106512/mmu:23961/mmu:12796/mmu:69146/mmu:54483/mmu:15519/mmu:268973/mmu:19200	29
mmu04668	TNF signaling pathway	20/599	120/8137	0.000435095	0.00586432	16193/330122/19225/16477/12702/20310/13614/16176/12608/20311/22029/16476/21929/15945/20304/111116/20339/16878/17395/21938	Il6/Cxcl3/Ptgs2/Junb/Socs3/Cxcl2/Edn1/Il1b/Cebpb/Cxcl5/Traf1/Jun/Tnfaip3/Cxcl10/Ccl5/Akt2-ps/Sele/Lif/Mmp9/Tnfrsf1b	mmu:16193/mmu:330122/mmu:19225/mmu:16477/mmu:12702/mmu:20310/mmu:13614/mmu:16176/mmu:12608/mmu:20311/mmu:22029/mmu:16476/mmu:21929/mmu:15945/mmu:20304/mmu:11652/mmu:20339/mmu:16878/mmu:17395/mmu:21938	20
mmu04115	p53 signaling pathway	15/599	87/8137	0.00154883	0.0145496	12575/18787/12048/55948/12122/21933/21825/17873/101056163/170770/29870/58801/230784/16009/22060	Cdkn1a/Serpine1/Bcl2l1/Sfn/Bid/Tnfrsf10b/Thbs1/Gadd45b/Gm7850/Bbc3/Gtse1/Pmaip1/Sesn2/Igfbp3/Trp53-ps	mmu:12575/mmu:18787/mmu:12048/mmu:55948/mmu:12122/mmu:21933/mmu:21825/mmu:17873/mmu:55948/mmu:170770/mmu:29870/mmu:58801/mmu:230784/mmu:16009/mmu:22059	15
mmu04620	Toll-like receptor signaling pathway	15/599	91/8137	0.00245492	0.0211396	16193/54123/16176/17329/16476/15945/56489/12519/20304/111116/21939/20303/16159/118567924/20302	Il6/Irf7/Il1b/Cxcl9/Jun/Cxcl10/Ikbke/Cd80/Ccl5/Akt2-ps/Cd40/Ccl4/Il12a/LOC118567924/Ccl3	mmu:16193/mmu:54123/mmu:16176/mmu:17329/mmu:16476/mmu:15945/mmu:56489/mmu:12519/mmu:20304/mmu:11652/mmu:21939/mmu:20303/mmu:16159/mmu:20302/mmu:20302	15
mmu04062	Chemokine signaling pathway	24/599	186/8137	0.00483084	0.038399	330122/18036/20310/20311/17329/15945/12775/20304/111116/15162/104709/12768/20299/20303/57349/118567924/20302/56221/17969/433158/12145/19354/22324/14191	Cxcl3/Nfkbib/Cxcl2/Cxcl5/Cxcl9/Cxcl10/Ccr7/Ccl5/Akt2-ps/Hck/Pik3r6/Ccr1/Ccl22/Ccl4/Ppbp/LOC118567924/Ccl3/Ccl24/Ncf1/Gm5500/Cxcr5/Rac2/Vav1/Fgr	mmu:330122/mmu:18036/mmu:20310/mmu:20311/mmu:17329/mmu:15945/mmu:12775/mmu:20304/mmu:11652/mmu:15162/mmu:104709/mmu:12768/mmu:20299/mmu:20303/mmu:57349/mmu:20302/mmu:20302/mmu:56221/mmu:17969/mmu:20416/mmu:12145/mmu:19354/mmu:22324/mmu:14191	24
mmu04064	NF-kappa B signaling pathway	15/599	102/8137	0.00738428	0.0558324	330122/19225/12048/18034/20310/245527/17873/16176/22029/12045/21929/12044/21939/20303/20963	Cxcl3/Ptgs2/Bcl2l1/Nfkb2/Cxcl2/Eda2r/Gadd45b/Il1b/Traf1/Bcl2a1b/Tnfaip3/Bcl2a1a/Cd40/Ccl4/Syk	mmu:330122/mmu:19225/mmu:12048/mmu:18034/mmu:20310/mmu:245527/mmu:17873/mmu:16176/mmu:22029/mmu:12045/mmu:21929/mmu:12044/mmu:21939/mmu:20303/mmu:20963	15
