# Supplementary material for: Integrated Transcriptomics and Network Pharmacology Reveal the Mechanism of Poplar-Type Propolis on the Mouse Mastitis Model
Source: Nutrients. 2025 Nov 25;17(23):3683. doi: 10.3390/nu17233683 (PMC12694020; doi:10.3390/nu17233683)
Supplement: Supplementary file 1 [file nutrients-17-03683-s001.zip › supplementary materials/Supplementary Table S3 882 co-expressed DEGs between the LPS vs. CK_up and EECP vs. LPS_down groups.xlsx]

## Sheet: LPSvsCK_UP & EECPvsLPS_DOWN(882
Slc39a10
Cldn3
Tap1
Gm25432
Vsig8
4930597O21Rik
Eva1c
Sh3rf1
Tpst2
D17H6S56E-5
Rnf125
Trim47
Aloxe3
Gm8339
Ptk6
Napsa
Ccbe1
Emcn
Rnf39
Emp1
S100a16
Reg2
Gm30877
Il23a
Plekhg4
Efhd2
Spire2
S100a9
Vgf
Junb
Atp10b
Gm11605
Tent5b
Jun
Dtx2
Nbl1
H2-Q4
AA986860
Ecm1
Slco1a5
Ccl3
A3galt2
Ms4a4c
Dusp4
Epha2
Lif
Oasl2
Hp
Cstb
Fam214b
Gm41699
Mirt1
Ctla2a
Emp2
Noct
Grin1os
Gm51710
Pfkp
Gm41564
Ifi208
Stfa2
Gm40453
Car4
Serpinb1a
Man1a
Rin3
Fcgr4
Aldh1b1
Sync
Afp
Gm40645
Foxa1
Urah
Gm39701
Piwil2
Slc15a3
Cdc42ep2
Lrrc25
Il12a
Ubxn1
Prrg3
AU018091
Tarm1
Tbc1d10a
Ldhd
Gm34403
Anxa3
Serpina3m
Gm38957
Serpine1
Gm13067
Ifitm3
Acat3
Gm5844
Mn1
Il1f9
Mcemp1
Spatc1
Exoc3l4
Psrc1
Gm36043
E030011O05Rik
Fstl3
Prg4
Thbs1
Ppl
A730056A06Rik
Sdf2l1
Ccno
Gm36774
Jaml
Slc10a6
Alox5
Pstpip1
Atf3
Tead4
A930007A09Rik
Lin28a
Lrat
Mcl1
Cebpd
Vpreb1
Serpinb2
Cd274
Ahnak2
Spred3
Ttc9
Tmem88
Hmox1
Zbtb16
LOC68395
Fpr2
Mxd1
Sfn
Tnfrsf1b
Clcf1
Slc39a2
Duoxa2
Dpep2
Fst
Cd33
Sqor
Bcl2a1b
Pxdc1
Cnfn
Ifi209
1110025M09Rik
Il1a
Socs3
Cltb
Slc6a8
H6pd
Oasl1
Esd
Pira2
Nfkbid
H2-Q6
LOC118568402
Foxj1
Ubash3b
S100a14
Il1rl1
Irak3
Treml4
Nnat
Defb14
Rasl11a
Gm14963
C5ar1
F2rl3
Sh2d5
Procr
Nrip3
Tmem184b
Ifitm6
Trpv2
Scnn1a
Nfkb2
Krt8-ps
Pik3r6
Adgrg2
Nr4a1
Lcp2
Hyal2
Edn1
Gtse1
Psd4
Dnajb1
Slc39a8
Dusp13
Serpina3c
Mrgpra2a
2410006H16Rik
Cnksr1
Ccl5
Zfp185
Ptx3
Ly6a
Sesn2
Arg1
Gpr39
Hdc
Lilrb4a
Gm52135
Gm36856
Plk2
Rasip1
Ripor2
Oas2
Ccdc88b
Itgam
Fosl1
Itga3
Ptrh1
Ereg
Lipg
Rnf223
Ywhag
LOC115487465
Ccn2
Gm8810
Cyp4f18
Abcc1
Gm40876
Hbegf
A530040E14Rik
Hck
F2rl2
Actn1
Itga5
Pgf
Usp18
4833407H14Rik
Stfa1
Twist2
Gm15590
Klf2
Cxcl3
Il1rn
Ier5
Plac8
Rtn4rl2
Vsir
Pnpla1
Wfdc12
Sema3f
Itprip
Il1b
Adora3
Gm45086
Crybg2
Ptges
Vav1
Fcgr2b
Hoxb7
Plekhh1
Hcls1
Adh6b
Slc4a11
Htr7
Pla2g7
Gm34746
Kcne3
Adm
S100a6
Ms4a8a
Ssh1
B3gnt3
Camk2d
Hcst
Nlrp3
Fam107a
Akap12
Pilra
Adamts4
Hmga1b
Dsc2
Spic
Ndel1
Tmem140
Ifit1bl2
Ifitm2
Sphk1
Soat2
Zfp593
Cstdc6
Ppp1r18
Mal
Bglap3
Rsad2
Tifa
Ccrl2
Unc13d
Adat3
Gadd45b
Fkbp5
Tmem45a2
Tnip1
Il10ra
Cd53
Tmprss4
Pcdh18
Reep4
Rom1
Def6
Alox5ap
Rtn4r
Acsbg1
Srgn
Lin9
Pglyrp3
Adamtsl4
Ifi204
Ntng2
Il27
Fpr1
Gm36913
F8a
LOC118567621
Gm28809
Nrtn
Ttc22
F10
Nkpd1
Gm15448
Nectin2
Prdx5
Lpin2
Has1
Hk3
Ubd
Stom
Chil3
Prss12
Gm19705
Ebi3
Il4ra
Dok3
Cntfr
Mvp
Fcer1g
Il3ra
Nbeal2
Rnd1
Gm6093
Muc13
Dach1
Nfkbib
Gm52500
4930438A08Rik
Adora2b
Ifitm1
Slc6a13
Tmem40
Ltb4r2
Mindy3
Slc22a3
Trem3
Inf2
Sgms2
Adora2a
Hsd11b2
Il13ra1
Alox12
AI839979
Hyal1
Trex2
Dusp2
Degs1
Bcl2l1
Gm51557
Egln3
Slfn8
Klhl6
Slc26a9
Fam169b
Gpr141
Atp8b4
Igsf6
Cfap157
Prr15l
Wfdc5
Pim1
Cd300lf
Ak4
Treml2
Krt6a
Gsdmd
Ccdc9b
Snx20
LOC118567910
A530032D15Rik
Gm7816
Gm52502
Trim30c
Grin3b
Cxcl10
Gm7457
Nr4a3
Dusp1
Gm14548
Ncf4
Dsg3
A730049H05Rik
Sele
Gm41309
Rgs16
Lrrc70
Gm17788
Krt87
Mmp17
Pfkfb3
Fosb
Gm26698
Itgb3
Gm15056
Socs1
Ikbke
Gm31223
Stfa2l1
Gpr84
Sbno2
Cstdc4
Fam83a
Misp
Tsku
Cd80
Prr13
Pdgfa
Pard6b
Zswim4
Klf6
Glipr2
Cebpb
Atp6v1b2
Fgd3
Oas3
H2-K2
Celsr3
Gm41756
Fcrlb
Gstm2
Sema3e
Igf1r
Snai1
H2-D1
Abca1
Ephx3
Batf
LOC118568764
Tfcp2l1
Ly6g
Tmem43
Dapp1
Slc28a2
Cdkn1a
Pglyrp1
Hsph1
Neat1
Ncf1
Ehd1
Eif6
Klf5
Adgrf4
Bid
4930599N23Rik
Gm14010
Adgrg3
Bcl6b
Asprv1
Gpr132
Lgals3
Klk10
Gpx2
Wif1
Ngf
Ntn1
Ccr1
Csta3
Gdap1l1
Mirt2
Krt8
Il34
Igf2bp2
Gm45700
Ccn1
Alkal2
Zfand2a
Gcnt2
Slc19a2
Rel
Cldn1
Ncf2
Cxcl2
Gm51671
Gm46224
Slc39a13
Smpdl3b
Eda2r
Rdh12
Pirb
Cd38
Ace
Coro1a
Saa2
Hcar2
Gm21370
Abca13
Il1bos
Cgref1
Selp
Gpsm3
Dnaja4
Dsp
Pde1b
Lama5
Fga
Acpp
Klra17
Gm22107
Pcbp3
Mfap1b
Adm2
Mmp9
Smad7
Map3k6
Dlk2
Cers3
Matn4
Aldh1a2
4930486L24Rik
Grhl3
Rnf208
Xpnpep2
Mamstr
Epn3
Fosl2
Cdkn2b
Hrct1
Tmem37
Nos2
Gm7850
Prf1
Bst1
Hopx
Socs2
Sh3d21
Antxr2
Gm51770
H2-Q7
Ly6i
Cdo1
P2ry2
Ier5l
Saa3
Isg15
Olfm4
Stfa3
Acod1
S100a13
1700071M16Rik
Cxcl5
Enc1
Ubald2
Scn5a
Il1r2
Ftl1-ps1
Madcam1
Tmem38b
Slc22a4
Il33
Chit1
Tmem200b
Gm4654
Btg2
Il10
Mpzl2
Ifi202b
Csf2ra
Retnlg
Tacstd2
Plk3
Gm5552
Lrfn3
Grina
Gm33887
Pcdhga1
Fcgr3
Gm14137
Il6
Syt12
Dusp10
Gm51987
Tuba8
Hs3st1
Ptpn13
Sema4a
Saa4
Slc25a25
Gm10851
Hspa1a
Dlg4
Fbxl5
Ngp
Slfn1
Dusp9
Gm13822
Serpina3h
Slc7a3
Chst2
Gprc5a
Camp
Uox
Nfil3
Gm38555
H2-Q5
Pi15
Depdc7
Bcl2a1a
Defb1
Tyrobp
Duox2
Tal2
Gm12976
Septin5
Scn1b
Mfsd7a
Clec4d
Sla
Syt8
Ppp1r15a
Tmem252
Slc4a8
Tfec
Etv4
Ly6e
Stx11
Ifi207
Pram1
Ahi1
Scara5
Galnt6
Hspb1
Pla2g2e
Ltb4r1
Ptges2
Csf3
Inhbb
Ezr
Arhgap40
Serpina3n
Upp1
LOC101055672
Fbp1
Prss22
B230303A05Rik
Cd44
Ceacam16
Sult1a1
Gm39743
Creld2
Ppm1n
Slfn2
Spi1
Klf4
Rab44
Prl2c2
Trim56
Ccl4
Gm38525
Sval2
Mmp24
Sh3tc1
Astn2
Cnr2
Gm31005
Irf7
Tac1
Cstdc5
Gm13477
Draxin
Mrgpra2b
Gp1bb
Rrad
Gdf15
Emilin2
Esm1
Mybpc3
Ppp1r3b
Gm10293
Arid3a
Mcoln2
Slc26a4
Gm32600
Rubcnl
Igsf23
Siglece
5033421B08Rik
Rusc2
Igfbp3
Vasp
Ksr1
Hmga2
Btbd19
6530402F18Rik
9530053A07Rik
Parm1
Ifitm10
Krt18
Serpina3i
Arhgap22
Cldn4
Mmp7
Tnfrsf26
Osm
Slpi
Gm41461
Gm6663
Trim30d
Rin1
Mustn1
Rac2
Gm16685
Kctd10
Gpr27
Gm7809
1700011B04Rik
Gm10382
Sp140
Slc7a11
AB124611
Lst1
Lor
Nfe2
Pvr
Ggt6
Slc11a1
Ppbp
Serpina3k
Pacsin3
Lrrn4cl
Nipal1
Orai2
Anxa8
4930512H18Rik
Pir
Ercc1
Clec4e
Adgre5
4833438C02Rik
Grasp
Slfn4
AA467197
Sgsm1
Adam8
Mmp8
Hilpda
Gm38855
Ptch2
Sult2b1
Plekhn1
Plaur
Gm8909
Foxq1
Fndc4
LOC118567924
Nkd2
Gphb5
Inhba
Gm52698
Ptgs2
Serpina3g
Tnfrsf10b
Cnn2
Pmm1
Krt7
Vnn1
Tnfrsf9
Itpkc
Ankrd66
Slc16a3
Hmga1
4930581F22Rik
Serpina3f
Capg
Slc6a12
Tnfrsf12a
B4galt5
Plpp1
Mid2
Klk9
Cdk5r1
Trip10
H2-Q2
Pmaip1
Zdhhc18
Cfap45
C130026I21Rik
Phlda3
Plek
Ifit1
LOC118568732
Mapkapk2
4732419C18Rik
Lyl1
Rcan1
Pygl
Gbp5
Nlrc4
Adamts1
Sdcbp2
Slco4a1
Cpne2
A830049F12Rik
LOC118568498
Btbd17
Maff
Gm35551
Sdc4
Rab20
Dock10
Cd37
D6Ertd527e
Themis2
Wnt7b
Rnf19b
Sema6b
Gm21188
Ccl24
Wfdc21
Akr1b8
Mefv
Stk32c
Fxyd5
Krt80
Pira1
Grb7
Cpt1c
Dedd2
Ifi214
Mall
Herpud1
Il18rap
Fam219a
F830208F22Rik
Anxa11
Samsn1
Itgb6
Hspa1b
Gm35039
Entpd3
Gm31814
Tiparp
Tnfrsf23
S100a8
Trem1
Smim3
Gm41914
Sertad1
Slc29a2
Gm11714
Crct1
Ms4a6d
Ggta1
Anxa2
Cwh43
Dnah2
Hpx
Pcdh1
Fmnl1
Syk
Fgr
M1ap
Ctla2b
Lilr4b
Srxn1
Tnfaip3
Selplg
Trim30a
2810029C07Rik
Disp2
Adamtsl5
