# Supplementary material for: Integrated Transcriptomics and Network Pharmacology Reveal the Mechanism of Poplar-Type Propolis on the Mouse Mastitis Model
Source: Nutrients. 2025 Nov 25;17(23):3683. doi: 10.3390/nu17233683 (PMC12694020; doi:10.3390/nu17233683)
Supplement: Supplementary file 1 [file nutrients-17-03683-s001.zip › supplementary materials/Supplementary Table S1 36 potential targets at the intersection of the EECP targets and mastitis-related genes.xlsx]

## Sheet: Sheet1
F3
CXCR2
IFNG
IL2
TLR4
NOS2
XIAP
MIF
SOD1
IL1A
NR3C1
ESR1
FLT4
SELE
TNF
ICAM1
MPO
PTEN
EGFR
STAT3
ADAM17
GSR
CRP
PLG
CXCL8
ERBB2
IL10
CCL2
SPP1
IL6
NCF1
CYP19A1
TP53
BCL2L1
IL4
IL1B
